# Supplementary material for: A Review of the Application of Information Theory to Clinical Diagnostic Testing
Source: Entropy (Basel). 2020 Jan 14;22(1):97. doi: 10.3390/e22010097 (PMC7516534; doi:10.3390/e22010097)
Supplement: Supplementary file 1 [file entropy-22-00097-s001.zip]

Archive with 1 entries (1 files):
- entropy-627891-supplementary.txt
