# Supplementary material for: A Review of the Application of Information Theory to Clinical Diagnostic Testing
Source: Entropy (Basel). 2020 Jan 14;22(1):97. doi: 10.3390/e22010097 (PMC7516534; doi:10.3390/e22010097)
Supplement: Supplementary file 1 [file entropy-22-00097-s001.zip › entropy-627891-supplementary.txt]

################################################################
################################################################
#  Supplementary Materials
#  R CODE FOR "A Review of the Application of Information Theory to Clinical
#       Diagnostic Testing" published in Entropy.
################################################################
################################################################

### The following prints Figure 1: the surprisal function.
################
# This function calculates the log base 2.
log2 <- function(x)
{ 
 y<-0;
 if (x > 0)  y <- log(x)/log(2);
 y;
}
################
# This function calculates the surprisal given p
surp<-function(x)
{
y<-0;
if (x == 0) y<-10;
if (x > 0) y<- -log2(x);
y;
}
####################
pdf('Fig1.pdf');   # Save plot as pdf named Fig1
pvalue<-array(0,c(500));
surprisal<-array(0,c(500));
for(i in c(1:500)) pvalue[i]<-i/500;
for(i in c(1:500)) surprisal[i]<-surp(pvalue[i]);
plot(pvalue,surprisal,pch=".",ylim=c(0,6), xlim=c(0,1),xlab="PROBABILITY", ylab="SURPRISAL (BITS)");
lines(pvalue,surprisal,lwd=2,lty=1,col="blue");     # Lines and points can be added to an existing plot.
dev.off();  # required to print to file
################################################################
################################################################

### The following prints Figure 2: comparison of I(D;R), AUC, AUC*.
####################
# This function calculates the log base 2.
log2 <- function(x)
{ 
 y<-0;
 if (x > 0)  y <- log(x)/log(2);
 y;
}
####################
# Function to calculate the AUC
# Calculations are performed starting 5 standard deviations below MeanHealth and 5 standard deviations above MeanDisease.
AUC<-function(MeanHealth,SDHealth,MeanDisease,SDDisease){
coff<-MeanHealth-5; #starting point for the cutoff
end<-MeanDisease+5; #ending point for the cutoff
delta<-0.001; #increment added to cutoff each iteration
AUC<-0;
specificityold<-pnorm(coff, MeanHealth, SDHealth);
while (coff < end){
coff<-coff+delta;
sensitivity<-1-pnorm(coff,MeanDisease,SDDisease);
specificity<-pnorm(coff,MeanHealth,SDHealth);
AUC<-AUC + (specificity-specificityold)*sensitivity;
specificityold<-specificity;
}
return(AUC);}
####################
# Function to calculate mutual information when health and disease are distributed normally p(D+)=.5.
MI<-function(MeanHealth,SDHealth,MeanDisease,SDDisease,pd){
r1<-MeanHealth-5;   # starting point for result
end<- MeanDisease+5;   # ending point for result
delta<-0.001;   # increment added to result each iteration
ps1<-pd;   # baseline probability of state 1, i.e., disease
ps2<-1-ps1;   # baseline probability of state 2, i.e., health
MI<-0;
while (r1< end){
r1<-r1+delta;
a1<-dnorm(r1,MeanHealth,SDHealth)*delta; # probability of r1 given Health
a2<-dnorm(r1,MeanDisease,SDDisease)*delta; # probability of r1 given Disease
b<-a1*ps1+a2*ps2;
ps1gr1<-a1*ps1/b; # probability of state 1 given result 1
ps2gr1<-a2*ps2/b;
MI<-MI + ps1*a1*(-log2(ps1)+log2(ps1gr1));
MI<-MI + ps2*a2*(-log2(ps2)+log2(ps2gr1));
}
return(MI);}
####################
# Program to plot mutual information and AUC as the distance between two normal distributions with sd = 1 increases.
#      distribuitons.
offset <- array(0,c(200));
area <- array(0,c(200));
info5 <- array(0,c(200));  # for case when pretest probability of disease is 0.5
info2 <- array(0,c(200));  # for case when pretest probability of disease is 0.2
info1 <- array(0,c(200));  # for case when pretest probability of disease is 0.1
transform <- array(0,c(200));
dnow<- 0;
for (i in c(1:200)){
 dnow<-dnow+.05;
 offset[i]<-dnow;
 area[i]<-AUC(0,1,dnow,1);
 info1[i]<-MI(0,1,dnow,1,.1);
 info2[i]<-MI(0,1,dnow,1,.2);
 info5[i]<-MI(0,1,dnow,1,.5);
 transform[i]<-2*area[i]-1;
}
pdf('Fig2.pdf');
par(fig = c(0,1,0,1));
plot(offset,area,pch=".", ylim=c(0,1), xlim=c(0,6), xlab="SEPARATION BETWEEN MEANS", ylab="TEST PERFORMANCE (AREA OR BITS)");
lines(offset,area,lwd=2,lty=1,col="blue");
lines(offset,info5,lwd=2,lty=4,col="red");
lines(offset,info2,lwd=2,lty=4,col="red");
lines(offset,info1,lwd=2,lty=4,col="red");
lines(offset,transform,lwd=2,lty=5,col="blue");
labels<-c("AUC","AUC*","Information");
text(1.1,.86,"AUC");
text(0.45,.45,"AUC*");
#text(1.9,.6,"I(D;R), p=0.5");
text(5.2,.9,"I(D;R), p(d+) = 0.5");
text(5.2,.63,"I(D;R), p(d+) = 0.2");
text(5.2,.40,"I(D;R), p(d+) = 0.1");
text(5,0,"RESULT");
# Program to plot insert box of diseased and normal distributions.
par(fig = c(.49,.99,.05,.53), new=T);  # x1, x2, y1, y2?
x <- seq(-6, 8, length=200)
hx <- dnorm(x,0,1)
hhx <- dnorm(x,2,1)
colors <- c("black","black")
plot(x, hhx,type="l", lwd=2, lty=2, xlab="",ylab="",axes=FALSE, frame.plot=TRUE);
lines(x, hx, lwd=2)
text(5,.20,"d+");
text(-3,.20,"d-");
par(fig = c(0,1,0,1));
dev.off();
################################################################
################################################################

### The following prints Figure 3 and Figure 4 using data from Diamond et al.
####################
# This function calculates the log base 2.
log2 <- function(x)
{ 
 y<-0;
 if (x > 0) {y <- log(x)/log(2)};
 y;
}
#################### 
# This function caluclates entropy given a pretest probability.
ent1 <- function(x) {
ans <- -x*log2(x)-(1-x)*log2(1-x);
ans;
}
####################
# This calculates entropy given a vector
ent2 <- function(x) {
a <- length(x);
ans <- 0;
for (i in c(1:a)){
   ans <- ans - x[i]*log2(x[i]);
   }
ans;
}
####################
prgd <- c(.143,.208,.233,.088,.133,.195);    #probability of result given disease
prgh <- c(.625,.227,.110,.021,.012,.005);     #probability of result given health
# Calculate the mutual information for the stress EKG using the six categories of results
theMatrix <- array(0,c(6,2));  # six results with 1 being the lowest ST elevation; two disease states with 1 being disease
miArray <- array(0,c(999));   # array of mutual information values
probArray <- array(0,c(999)); # array of probabilities (used to construct graph)
entArray <- array(0,c(999));  # array of pretest entropies
for (j in c(1:999)){
p<-j/1000;

probArray[j]<-p;
for (i in c(1:6)){
theMatrix[i,1]<-p*prgd[i];
theMatrix[i,2]<-(1-p)*prgh[i];
}
HD<-ent2(c(sum(theMatrix[,1]),sum(theMatrix[,2])));
HR<-ent2(c(sum(theMatrix[1,]),sum(theMatrix[2,]),sum(theMatrix[3,]),sum(theMatrix[4,]),sum(theMatrix[5,]),sum(theMatrix[6,])));
HDR<-ent2(theMatrix);
IDR<-HD+HR-HDR;
IDR;
miArray[j]<-IDR;
entArray[j]<-ent1(p);
}
# Calculate the mutual information for the stress EKG using the two categories of results (dichotomized)
mi2Array <- array(0,c(999));
theMatrix <- array(0,c(2,2));   # two results with 1 being > 1 mm ST elevation; two disease states with 1 being disease
for (j in c(1:999)){
p<-j/1000;

pSTEgd<-0.649;   # probability of ST elevation > 1 mm if disease
pSTEgh<-0.148;   # probability of ST elevation > 1 mm if health
theMatrix[1,1]<-p*pSTEgd;
theMatrix[1,2]<-(1-p)*pSTEgh;
theMatrix[2,1]<-p*(1-pSTEgd);
theMatrix[2,2]<-(1-p)*(1-pSTEgh);
HD<-ent2(c(sum(theMatrix[,1]),sum(theMatrix[,2])));
HR<-ent2(c(sum(theMatrix[1,]),sum(theMatrix[2,])));
HDR<-ent2(theMatrix);
IDR<-HD+HR-HDR;
IDR;
mi2Array[j]<-IDR;
}

ratioArray <- array(0,c(999));
for (j in c(1:999)){ratioArray[j]<-mi2Array[j]/miArray[j];}

####################
# Calculate relative entropy as a function of pretenst probability for a pos and neg result when the ST is very low
reGivenLowST<-array(0,c(999));
reGivenHighST<-array(0,c(999));
reGivenPerfectLowST<-array(0,c(999));
reGivenPerfectHighST<-array(0,c(999));
for (j in c(1:999)){
p<-j/1000;
a<-p*prgd[1];
b<-(1-p)*prgh[1];
postProbDisease<-a/(a+b);
postProbHealth<-b/(a+b);
reGivenLowST[j]<-postProbDisease*log2(postProbDisease/p)+postProbHealth*log2(postProbHealth/(1-p));
a<-p*prgd[6];
b<-(1-p)*prgh[6];
postProbDisease<-a/(a+b);
postProbHealth<-b/(a+b);
reGivenHighST[j]<-postProbDisease*log2(postProbDisease/p)+postProbHealth*log2(postProbHealth/(1-p));
reGivenPerfectLowST[j]<-log2(1/(1-p));
reGivenPerfectHighST[j]<-log2(1/p);
}
####################
# Construct a graph of the mutual information findings, Figure 3
pdf('Fig3.pdf');
plot(probArray,entArray,pch=".", ylim=c(0,1), xlim=c(0,1), xlab="PRETEST PROBABILITY OF SIGNIFICANT CHD", ylab="MUTUAL INFORMATION (BITS)");
lines(probArray,entArray,lwd=2,lty=1,col="blue");
lines(probArray,miArray,lwd=2,lty=1,col="darkgreen");
lines(probArray,mi2Array,lwd=2,lty=1,col="red");
text(.5,.15,"DICHOTOMIZED");
text(.5,.32,"NOT DICHOTOMIZED");
text(.5,.9,"IDEAL");
dev.off();
####################
# Construct a graph of the relative entropy findings
pdf('Fig4.pdf');
plot(probArray,reGivenLowST,pch=".", ylim=c(0,5), xlim=c(0,1), xlab="PRETEST PROBABILITY OF SIGNIFICANT CHD", ylab="RELATIVE ENTROPY (BITS)");
lines(probArray,reGivenLowST,lwd=2,lty=1,col="blue");
lines(probArray,reGivenHighST,lwd=2,lty=1,col="red");
lines(probArray,reGivenPerfectLowST,lwd=2,lty=1,col="blue");
lines(probArray,reGivenPerfectHighST,lwd=2,lty=1,col="red");
text(.20,4.8,"IDEAL TEST");
text(.20,4.5,"GIVEN d+");
text(.80,4.8,"IDEAL TEST");
text(.80,4.5,"GIVEN d-");
text(.5,.08,"STdep < 0.5 mm");
text(.17,1.2,"STdep > 2.5 mm");
dev.off();
################################################################
################################################################

### The following plots Figure 5: contour plots for binormal distributions.
####################
library(mvtnorm);
####################
pdf('Fig5.pdf');
number<-100;
x.points <- seq(-3,5,length.out=number);
y.points <- seq(-3,4,length.out=number);
zH <- array(0,c(number,number));
zD <- array(0,c(number,number));
meanH <- c(0,0);             # note the change in coordinates
sigmaH <- matrix(c(1, 1, 1, 2), ncol=2);
meanD <- c(2,1);
sigmaD <- matrix(c(2,-1,-1,1), ncol=2);
for (i in 1:number) {
for (j in 1:number) {
zH[i,j] <- dmvnorm(c(x.points[i],y.points[j]),meanH,sigmaH);
zD[i,j] <- dmvnorm(c(x.points[i],y.points[j]),meanD,sigmaD);
}
}
contour(x.points,y.points,zH, method="edge", xlab="RESULT OF TEST A",ylab="RESULT OF TEST B",col="red");
axis(1,at=c(-3,-2,-1,0,1,2,3,4,5));
axis(2,at=c(-3,-3,-2,-1,0,1,2,3,4));
contour(x.points,y.points,zD, method="flattest",add=TRUE,col="blue");
text(-2,0.5,"HEALTHY");
text(4,2,"DISEASED");
dev.off();
################################################################
################################################################

### The following prints Figure 6: relative entropy contour plot.
####################
library(mvtnorm);
library(cubature);
####################
# This function calculates the log base 2.
log2 <- function(x)
{ 
 y<-0;
 if (x > 0)  y <- log(x)/log(2);
 y;
}
####################
# This function calculates the relative entropy given pretest and posttest
#     probabilities of disease 
re <- function(pre,post){
re <- post * log2(post/pre) + (1-post) * log2((1-post)/(1-pre));
re;
}
####################
# Function to calculate posttest probabilities and relative entropies given: the pretest probability of disease
#	and the results of the two tests. The results are in a vector called "answers."
relEnts <- function(pre,resultA,resultB) {
meanH <- c(0,0);  # Means for the healthy distribution
meanD <- c(2,1);  # Means for the diseased distribution
sigmaH <- matrix(c(1, 1, 1, 2), ncol=2);      	# Covariance matrix for the healthy population.                     
sigmaD <- matrix(c(2,-1,-1,1), ncol=2);         # Covariance matrix for the diseased population.
result <- c(resultA,resultB);
probDenAH <- dnorm(result[1],meanH[1],sqrt(sigmaH[1])); # test A only, healthy population
probDenAD <- dnorm(result[1],meanD[1],sqrt(sigmaD[1])); # test A only, diseased population
probDenBH <- dnorm(result[2],meanH[2],sqrt(sigmaH[4])); # test B only, healthy population
probDenBD <- dnorm(result[2],meanD[2],sqrt(sigmaD[4])); # test B only, diseased population   
probDenABH <- dmvnorm(result,meanH,sigmaH); #both tests, healthy population
probDenABD <- dmvnorm(result,meanD,sigmaD); #both tests, diseased population
temp1 <- probDenAD*pre;
temp2 <- probDenAH*(1-pre);
postA <- temp1/(temp1+temp2);
temp1 <- probDenBD*pre;
temp2 <- probDenBH*(1-pre);
postB <- temp1/(temp1+temp2);
temp1 <- probDenABD*pre;
temp2 <- probDenABH*(1-pre);
postAB <- temp1/(temp1+temp2);
answers<-array(0,c(6));
answers[1]<-postA;
answers[2]<-postB;
answers[3]<-postAB;
reA<-re(pre,postA);
reB<-re(pre,postB);
reAB<-re(pre,postAB);
answers[4]<-reA;
answers[5]<-reB;
answers[6]<-reAB;
answers;
}
####################
# Calculate and save the results of the relative entropy as a function of the results of both tests in matrix ZZZZ.
pre<-0.2;
number<-1000;
x.points <- seq(-3,5,length.out=number); # result A
y.points <- seq(-3,4,length.out=number); # result B
ZZZZ<-array(0,c(number,number));
for (i in c(1:number)){
for (j in c(1:number)){
ZZZZ[i,j]<-relEnts(pre,x.points[i],y.points[j])[6];   
}}
####################
# Construct contour plot.
pdf('Fig6.pdf');
require("grDevices") # for colours
library("RColorBrewer")
levs <- c(0,0.1,0.2,0.3,1.0,2.0,2.3,10);
contour(x.points,y.points,ZZZZ,xlab="RESULT OF TEST A",ylab="RESULT OF TEST B", levels=levs);
.filled.contour(x.points,y.points,ZZZZ,levels=levs,col=brewer.pal(n=8,name="Pastel2"));
contour(x.points,y.points,ZZZZ,xlab="RESULT OF TEST A",ylab="RESULT OF TEST B", levels=levs,add=TRUE);
#title("INFORMATION FROM TWO TEST RESULTS (BITS)", font = 4);
axis(1,at=c(-3,-2,-1,0,1,2,3,4,5));
axis(2,at=c(-3,-2,-1,0,1,2,3,4));
text(-2,3.8,expression('> 2.3 and'),cex=0.8);
text(-2,3.4,expression('   < log'[2]*'(1/0.2)'),cex=0.8);
text(-1.4,-1,expression('> 0.3 and < log'[2]*'(1/0.8)'),cex=0.8);
text(3.9,-1,expression('> 2.3 and < log'[2]*'(1/0.2)'),cex=0.8);
text(3.4,3.8,expression('> 0.3 and < log'[2]*'(1/0.8)'),cex=0.8);
dev.off();
################################################################
################################################################

### The following program provides the calculations for the example in Section 6.3, including the optimal cutoff, sensitivity, specificity and the 
#     mutual information values for the cutoff vs no cutoff cases.
####################
# This function calculates the log base 2.
log2 <- function(x)
{ 
 y<-0;
 if (x > 0) {y <- log(x)/log(2)};
 y;
}
#################### 
# This calculates entropy given a vector
ent2 <- function(x) {
a <- length(x);
ans <- 0;
for (i in c(1:a)){
   ans <- ans - x[i]*log2(x[i]);
   }
ans;
}
####################
# This function calculates mutual information given p, Sn, Sp
mi <- function(p,Sn,Sp) {
HD <- ent2(c(p,1-p));
HR <- ent2(c(p*Sn+(1-p)*(1-Sp),p*(1-Sn)+(1-p)*Sp));
HDR <- ent2(c(p*Sn,(1-p)*(1-Sp),p*(1-Sn),(1-p)*Sp));
ans <- HD + HR - HDR;
ans;
}
####################
# This routine calculates the mutual information when the healthy and diseased populations are normally distributed.
# This routine also finds the optimal cuttoff and the mutual information associated with that cutoff.
preProbD<-0.2;   # pretest probability of disease
distBetMeans <- 1;  # this is the distance between the means of the two distributions
max <- -10;  # this will be the mutual information associated with the cutoff
cutoff <- -10;  # this will be the cutoff
Sensitivity <- 5;
Specificity <- 5;
total <- 0;  # this will be the mutual information when there is not cutoff
start <- -5;
end<- 5 + distBetMeans;
pointer <- start;
delta <- 0.0001;
while (pointer < end) {
# the following is code to calculate mutual information when there is no cutoff
probRgivenH<-dnorm(pointer,0,1)*delta;
probRgivenD<-dnorm(pointer,distBetMeans,1)*delta;
probR<-preProbD*probRgivenD+(1-preProbD)*probRgivenH;
total<-total+preProbD*probRgivenD*log2(probRgivenD/probR);
total<-total+(1-preProbD)*probRgivenH*log2(probRgivenH/probR);
# the following is code to determine the ideal cutoff and the associated mutual information
Sn<-1-pnorm(pointer,distBetMeans,1);
Sp<-pnorm(pointer,0,1);
value<-mi(preProbD,Sn,Sp);
if (value > max) {max<-value; cutoff<-pointer; Sensitivity <- Sn; Specificity <- Sp;}
pointer<-pointer+delta;
}
max;  # mutual information when cutoff used
cutoff;
total;  # mutual information when cutoff not used
Sensitivity;
Specificity;
################################################################
################################################################

### Calculations for analysis of data by Anderson et al. (Section 6.4).
####################
# This function calculates the log base 2.
log2 <- function(x)
{ 
 y<-0;
 if (x > 0)  y <- log(x)/log(2);
 y;
}
####################
# This function calculates the entropy given an array of numbers of objects.
entropy <- function(x)
{
n<-length(x);
total<-0;
ent<-0;
for (i in c(1:n)){
total<-total+x[i];
}
for (i in c(1:n)){
prob<-x[i]/total;
ent<-ent-prob*log2(prob);
}
ent;
}
####################
# This function calculates relative entropy given an array of probabilities (pretest followed by posttest)
re <- function(x)
{
n <- length(x);
count <- n/2;
ans <- 0;
for (i in c(1:count)){
a <- x[count+i];
b <- x[i];
ans <- ans + a*log2(a/b);
}
ans;
}
####################
# This function calculates the modified relative entropy given an array of probabilities (pretest followed by posttest followed by the true distribution)
mre <- function(x)
{
n <- length(x);
count <- n/3;
ans <- 0;
for (i in c(1:count)){
a <- x[count+i];
b <- x[i];
c <- x[count + count +i];
ans <- ans + c*log2(a/b);
}
ans;
}
####################
# column 1 (1=D+, 2=D-), column 2 (1=low Wels,2=med, 3=high), column (1=d-dimer +, 2=d-dimer -)
numD<-2; #number of possible disease states
numA<-3; #number of possible results of test A--Well's
numB<-2; #number of possible results of test B--D-dimer
myData<-array(0,c(numD,numA,numB));
myData[1,1,1]<-17;
myData[1,1,2]<-3;
myData[1,2,1]<-61;
myData[1,2,2]<-15;
myData[1,3,1]<-79;
myData[1,3,2]<-15;
myData[2,1,1]<-113;
myData[2,1,2]<-313;
myData[2,2,1]<-93;
myData[2,2,2]<-243;
myData[2,3,1]<-55;
myData[2,3,2]<-50;          
####################
#Calculate H(D)
temp<-array(0,c(numD))
for (i in c(1:numD)){
     temp[i]<-sum(myData[i,,])
     }
HD<-entropy(temp);
####################
#Calculate H(A)
temp<-array(0,c(numA))
for (i in c(1:numA)){
     temp[i]<-sum(myData[,i,])
     }
HA<-entropy(temp);
####################
#Calculate H(B)
temp<-array(0,c(numB))
for (i in c(1:numB)){
     temp[i]<-sum(myData[,,i])
     }
HB<-entropy(temp);
####################
#Calculate H(D,A)
temp<-array(0,c(numD*numA))
counter<-0;
for (i in c(1:numD)){
for (j in c(1:numA)){
     counter<-counter+1;
     temp[counter]<-sum(myData[i,j,])
     }}
HDA<-entropy(temp);
####################
#Calculate H(D,B)
temp<-array(0,c(numD*numB))
counter<-0;
for (i in c(1:numD)){
for (j in c(1:numB)){
     counter<-counter+1;
     temp[counter]<-sum(myData[i,,j])
     }}
HDB<-entropy(temp);
####################
#Calculate H(A,B)
temp<-array(0,c(numA*numB))
counter<-0;
for (i in c(1:numA)){
for (j in c(1:numB)){
     counter<-counter+1;
     temp[counter]<-sum(myData[,i,j])
     }}
HAB<-entropy(temp);
####################
#Calculate H(D,A,B)
HDAB<-entropy(myData);
####################
#Calculate I(D;A),I(D;B),I(A;B),I(A|D;B|D),I(A;B;C),I(D;(A,B))
IDA<-HD+HA-HDA;
IDB<-HD+HB-HDB;
IAB<-HA+HB-HAB;
IADBD<-HDA+HDB-HDAB-HD
IDAB<-HDAB-HAB-HDA-HDB+HA+HB+HD;
IDandAB<-IDA+IDB-IDAB;
####################
# Output results
HD;
IDA;
IDB;
IDAB;
IDandAB;   # this is I(D;(A,B))
####################
# Calculate information from finding that test A is high.
preProb <- 190/1057;          # pretest probability of DVT
pre <- c(preProb,1-preProb);  # vector of pretest probabilities of DVT and no DVT
postProb <- (15+79)/(15+79+50+55);
post <- c(postProb,1-postProb);
answer <- re(c(pre,post));
answer;
####################
# Calculate information from finding that test B is negative.
postProb <- (3+15+15)/(3+15+15+313+243+50);
post <- c(postProb,1-postProb);
answer <- re(c(pre,post));
answer;
####################
# Calculate information required to rule in a DVT
post <- c(1,0);
answer <- re(c(pre,post));
answer;
####################
# Calculate information required to rule out a DVT
post <- c(0,1);
answer <- re(c(pre,post));
answer;
####################
# Calculate the information from finding that test A is high and test B is negative.
postProb <- 15/(15+50);
post <- c(postProb,1-postProb);
answer <- re(c(pre,post));
answer;
####################
# Calculate the information from finding that test A is high given that the patient belongs to the subset with A high and B negative
postProb <- (15+79)/(15+79+50+55);
post <- c(postProb,1-postProb);
trueProb <- 15/(15+50);
true <- c(trueProb,1-trueProb);
answer <- mre(c(pre,post,true));
answer;
####################
# Calculate the information from finding that test B is negative given that the patient belongs to the subset with A high and B negative
postProb <- (3+15+15)/(3+15+15+313+243+50);
post <- c(postProb,1-postProb);
trueProb <- 15/(15+50);
true <- c(trueProb,1-trueProb);
answer <- mre(c(pre,post,true));
answer;
####################
# Calculate the information from finding that test A is low.
postProb <- (3+17)/(3+17+313+113);
post <- c(postProb,1-postProb);
answer <- re(c(pre,post));
answer;
####################
# Calculate the information from finding that test A is low and B is negative.
postProb <- (3)/(3+313);
post <- c(postProb,1-postProb);
answer <- re(c(pre,post));
answer;
################################################################
################################################################

### Calculations for hypothetical example with binormal distributions, Section 6.5.
####################
library(mvtnorm);
library(cubature);
####################
pre <- 0.2;                   			       	# Pretest probability of disease
HS <- -pre*log(pre)/log(2)-(1-pre)*log(1-pre)/log(2);  # Calculate H(S)
meanH <- c(0,0);                		       	# Means of the results of tests A and B for the healthy population.
meanD <- c(2,1);                		       	# Means of the results of tests A and B for the diseased population.
sigmaH <- matrix(c(1, 1, 1, 2), ncol=2);      	# Covariance matrix for the healthy population.                     
sigmaD <- matrix(c(2,-1,-1,1), ncol=2);       	# Covariance matrix for the diseased population.
f1 <- function(x){			# Function used in the calculation of H(A) - H(A,S). x is a
                                                                                       #    vector specifying the results of tests A and B.
   dH <- dmvnorm (x, meanH, sigmaH);                   # Probability density of the binormal distribution for
#    healthy patients
   dD <- dmvnorm (x, meanD, sigmaD);                   # Probability density of the binormal distribution for
#    diseased patients
   dAH <- dnorm(x[1],meanH[1],sqrt(sigmaH[1]));# Probability density of the normal distribution for
#    healthy patients
   dAD <- dnorm(x[1],meanD[1],sqrt(sigmaD[1]));# Probability density of the normal distribution for
#    diseased patients
   dEntA <- -(0.8*dH+0.2*dD)*log(0.8*dAH+0.2*dAD)/log(2);
   dEntAS <- -.8*dH*log(.8*dAH)/log(2)-.2*dD*log(.2*dAD)/log(2);
   sum <-  dEntA - dEntAS;
   sum; 
}
f2 <- function(x){				# Function used in the calculation of H(B) - H(B,S)
   dH <- dmvnorm (x, meanH, sigmaH);
   dD <- dmvnorm (x, meanD, sigmaD);
   dBH <- dnorm(x[2],meanH[2],sqrt(sigmaH[4]));
   dBD <- dnorm(x[2],meanD[2],sqrt(sigmaD[4]));
   dEntB <- -(0.8*dH+0.2*dD)*log(0.8*dBH+0.2*dBD)/log(2);
   dEntBS <- -.8*dH*log(.8*dBH)/log(2)-.2*dD*log(.2*dBD)/log(2);
   sum <-  dEntB - dEntBS;
   sum; 
}
f3 <- function(x){			# Function used in the calculation of H(A) + H(B)
#    – H(A,B)
    dH <- dmvnorm(x,meanH,sigmaH);
    dD <- dmvnorm(x,meanD,sigmaD);
    dAH <- dnorm(x[1],meanH[1],sqrt(sigmaH[1]));
    dAD <- dnorm(x[1],meanD[1],sqrt(sigmaD[1]));
    dBH <- dnorm(x[2],meanH[2],sqrt(sigmaH[4]));
    dBD <- dnorm(x[2],meanD[2],sqrt(sigmaD[4]));
    dEntA <- -(0.8*dH+0.2*dD)*log(0.8*dAH+0.2*dAD)/log(2);
    dEntB <- -(0.8*dH+0.2*dD)*log(0.8*dBH+0.2*dBD)/log(2);
    dEntAB <- -(0.8*dH+0.2*dD)*log(0.8*dH+0.2*dD)/log(2);
    sum <- dEntA + dEntB - dEntAB;
    sum;
}
f4 <- function(x){  				# Function used in the calculation of H(A) + H(B)
#    - H(A,B) - H(A,S) - H(B,S) + H(A,B,S)
     dH <- dmvnorm(x,meanH,sigmaH);
     dD <- dmvnorm(x,meanD,sigmaD);
     dAH <- dnorm(x[1],meanH[1],sqrt(sigmaH[1]));
     dAD <- dnorm(x[1],meanD[1],sqrt(sigmaD[1]));
     dBH <- dnorm(x[2],meanH[2],sqrt(sigmaH[4]));
     dBD <- dnorm(x[2],meanD[2],sqrt(sigmaD[4]));
     dEntA <- -(0.8*dH+0.2*dD)*log(0.8*dAH+0.2*dAD)/log(2);
     dEntB <- -(0.8*dH+0.2*dD)*log(0.8*dBH+0.2*dBD)/log(2);
     dEntAB <- -(0.8*dH+0.2*dD)*log(0.8*dH+0.2*dD)/log(2);
     dEntAS <- -0.8*dH*log(0.8*dAH)/log(2)-0.2*dD*log(0.2*dAD)/log(2);
     dEntBS <- -0.8*dH*log(0.8*dBH)/log(2)-0.2*dD*log(0.2*dBD)/log(2);
     dEntABS <- -0.8*dH*log(0.8*dH)/log(2)-0.2*dD*log(0.2*dD)/log(2);
     sum <- dEntA+dEntB-dEntAB-dEntAS-dEntBS+dEntABS;
     sum;
}
temp <- adaptIntegrate(f1,lowerLimit = c(-12,-12),upperLimit = c(12,12),absError=.00001);
# The value of temp (above) is I(S;A) – H(S).
ISA <- HS + temp[[1]];		                                                            
# This is I(S;A). temp[[1]] provides the numeric value from a list of results.
temp <- adaptIntegrate(f2,lowerLimit = c(-12,-12),upperLimit = c(12,12),absError=.00001);   
# The value of temp (above) is I(S;B) – H(S).
ISB <- HS + temp[[1]];		   		# This is I(S;B).
temp <- adaptIntegrate(f3,lowerLimit = c(-12,-12),upperLimit = c(12,12),absError=.00001);
# The value of temp (above) is I(A;B).
IAB <- temp[[1]];				# This is I(A;B).
temp <- adaptIntegrate(f4,lowerLimit = c(-12,-12),upperLimit = c(12,12), absError=.00001);
# The value of temp (above) is I(S;A;B) – H(S).
ISAB <- HS + temp[[1]];				# This is I(S;A;B).
ISandAB <- ISA + ISB - ISAB;	          		# This is I(S;(A,B)).
HS;
ISA;
ISB;
IAB;
ISAB;
ISandAB;
################################################################
################################################################
